# Supplementary material for: Qualitative, Quantitative, In Vitro Antioxidant Activity and Chemical Profiling of Leptadenia pyrotechnica (Forssk.) Decne Using Advanced Analytical Techniques
Source: Antioxidants (Basel). 2024 Jun 28;13(7):794. doi: 10.3390/antiox13070794 (PMC11273909; doi:10.3390/antiox13070794)
Supplement: Supplementary file 1 [file antioxidants-13-00794-s001.zip]

Archive with 1 entries (1 files):
- antioxidants-3063119-supplementary.pdf
